# Supplementary material for: Feline Leishmaniosis in Northwestern Italy: Current Status and Zoonotic Implications
Source: Vet Sci. 2021 Oct 2;8(10):215. doi: 10.3390/vetsci8100215 (PMC8539510; doi:10.3390/vetsci8100215)
Supplement: Supplementary file 1 [file vetsci-08-00215-s001.zip]

Archive with 1 entries (1 files):
- vetsci-1307945-supplementary.pdf
